# Supplementary material for: Efficiency of Combining Strains Ag87 (Bacillus megaterium) and Ag94 (Lysinibacillus sp.) as Phosphate Solubilizers and Growth Promoters in Maize
Source: Microorganisms. 2022 Jul 12;10(7):1401. doi: 10.3390/microorganisms10071401 (PMC9315647; doi:10.3390/microorganisms10071401)
Supplement: Supplementary file 1 [file microorganisms-10-01401-s001.zip]

Archive with 1 entries (1 files):
- microorganisms-1774043-supplementary.pdf
